# Supplementary material for: A Method for the Colorimetric Quantification of Sodium Lauryl Sulphate in Tablets: A Proof of Concept
Source: Pharmaceutics. 2024 Aug 21;16(8):1100. doi: 10.3390/pharmaceutics16081100 (PMC11360801; doi:10.3390/pharmaceutics16081100)
Supplement: Supplementary file 1 [file pharmaceutics-16-01100-s001.zip]

Archive with 1 entries (1 files):
- pharmaceutics-3136635-supplementary.pdf
